# Supplementary material for: Engineering a Model Cell for Rational Tuning of GPCR Signaling
Source: Cell. 2019 Apr 18;177(3):782–796.e27. doi: 10.1016/j.cell.2019.02.023 (PMC6476273; doi:10.1016/j.cell.2019.02.023)
Supplement: Table S2. Oligonucleotides Used in This Study, Related to STAR Methods [file mmc2.xlsx]

## Sheet: Sheet1
Primer description	Sequence
SST2 KO seq./colony PCR FP	CGAATTTTTGAAGGTCTTTCC
SST2 KO colony PCR RP	CGAGGTGGACTACGATTGC
SST2 KO seq. RP	ATCAAAGAATCACCCAATTCC
FAR1 KO seq./colony PCR FP	CATTCATACGATGGTGAACAG
FAR1 KO colony PCR RP	CCGCCTCATTTCTAAGTACG
FAR1 KO seq. RP	AGTACACGCTGACCCGTT
BAR1 KO seq./colony PCR FP	TGGAAGGTCGTAGCAAGG
BAR1 KO colony PCR RP	CGTGCGACTTGCTAACC
BAR1 KO seq. RP	aataccggggtgtcttgac
STE12 KO seq./colony PCR FP	AACGAACGTTAAGGAACCC
STE12 KO colony PCR validation	CGGAAGTAGGAAGCGATG
STE12 KO seq. RP	GCTTTTTCCTTTGGCTTACC
STE2 KO seq./colony PCR FP	ATCTTCCCTTCCCAGAGAG
STE2 KO colony PCR validation	CCGCGTACTAACACGAAAG
STE2 KO seq. RP	AATATGACGTTGCTTCTGCTT
GPA1 KO seq./colony PCR FP	GCTGTTTTACTCGACTCAACG
GPA1 KO colony PCR validation	CTGCTTGTGTCACCATGC
GPA1 KO seq. RP	CTTGAGGAGTGGTCGTACTG
GPR1 KO seq./colony PCR FP	GACGATAGAGTCCTTGGGAG
GPR1 KO colony PCR RP	GCCAAAGTCGACGGTTAG
GPR1 KO seq. RP	AAAGGTCCTGTACGTAAAATGG
GPA2 KO seq./colony PCR FP	AGCTGCCATTCTTATGATACTG
GPA2 KO colony PCR RP	TTCCGATGCAGGATAACAG
GPA2 KO seq. RP	TCAAAAGCTCCTGGTTCCT
MF(ALPHA)1 KO seq./colony PCR FP	CTTCTTTTCTTGAGGAGAGATCC
MF(ALPHA)1 KO colony PCR RP	TGGTTTTGGGAACTCGTG
MF(ALPHA)1 KO seq. RP	TCAGAACATGAGATCAACGG
MF(ALPHA)2 KO seq. FP	TGTTGTTCTTATTTGAGCGAAC
MF(ALPHA)2 ORF KO colony PCR RP	GATATGCTGGCCTATCGG
MF(ALPHA)2 KO seq. RP	CACAAGTCGGAGGAGAGC
MFA1 KO seq./colony PCR FP	AGATGCTGTACCGTTCACG
MFA1 colony PCR RP	AGCTGATGAGCGTTACTGC
MFA1 KO seq. RP	TGCATATTTCACAATAAAGACAGTC
MFA2 KO seq./colony PCR FP	ATTCATACTCATAATGTTGATATTTCG
MFA2 colony PCR RP	ACCGTCCTTGATCTCCAG
MFA2 KO seq. RP	AATCAATCCAGTAACGATTCG
STE3 KO seq./colony PCR FP	CTAGTAGACCGGCCAAGC
STE3 colony PCR RP	CCGCTTGGACAAGAAACA
STE3 KO seq. RP	CCCAAGATAATATCATTTGTTACG
URA3 LP seq./colony PCR FP	CGTGTAAGCAGATAAGTGAATTTG
URA3 LP colony PCR RP	CGCGGTAGGTGTACAATAATATT
URA3 LP seq. RP	CCCATATCCAACTTCCAATTTA
LEU2 LP seq./colony PCR FP	CTATGTGGTATTCGATTATGCG
LEU2 LP colony PCR RP	ATGCTAGTCCACCTGATGC
LEU2 LP seq. RP	CGTGGAAGGAGAATCTTTATTG
HO LP seq./colony PCR FP	ATTCACATCATTTTCGTGGATC
HO LP colony PCR RP	GGTGAAGCATTTCGTCCAT
HO LP seq. RP	CCTTTGGACTTAAAATGGCG
STE4 KO validation/seq FP	CGCACTTTCGTCAGATGCA
STE4 KO validation RP	GAAGCTAACCGCGGCATC
STE4 KO seq RP	AATCATCCCAGAAGGGAGCAG
STE18 KO validation/seq FP	CACCTTTTCATCAACCCCGT
STE18 KO validation RP	CATTAACCGTGGCTAGTCGTCTATG
STE18 KO seq RP	AGACAACTTCCAAGAACTTGAGCC
Validation of CRISPR plasmid loss FP	ccgataattgcagacgaac
Validation of CRISPR plasmid loss RP	cccgacgctattagtccc
sfGFP FP for Ste2 donor	TTAAAAATGCACCGTTAAGAACCATATCCAAGAATCAAAAATGtccaagggtgaagag
sfGFP RP for Ste2 donor	GGTCACGAAATTACTTTTTCAAAGCCGTAAATTTTGATCActtataaagctcgtccattc
sfGFP FP for Gpa1 donor	ATCCAGAGGTGTATAAATTGATATATTAAGGTAGGAAATAATGtccaagggtgaagag
sfGFP RP for Gpa1 donor	TTACGTATCTAAACACTACTTTAATTATACAGTTCCTTCActtataaagctcgtccattc
sfGFP FP for Ste12 donor	GGAACCGCTTTCTTTATTTGAATTGTCTTGTTCACCAAGGATGtccaagggtgaagag
sfGFP RP for Ste12 donor	TTAATTCTTGTATCATAAATTCAAAAATTATATTATATCActtataaagctcgtccattc
STE2 qPCR FP	CTCAAGCAGTTCGATAGTTTCC
STE2 qPCR RP	GACATCTGTTCCCTGGTTTG
GPA1 qPCR FP	GACTTGAACCAAGAAGGCG
GPA1 qPCR RP	GCCTTAGCAATGTCTTCGTG
STE12 qPCR FP	CCACCATCATCATCGAGG
STE12 qPCR RP	CATACTTCATGTAGCTGGTAGGGT
DIG1 qPCR FP	CTGGGAAAACCAGACGATC
DIG1 qPCR RP	CTGCTGGGCGTAGATCC
DIG2 qPCR FP	GGGTCAGATATATGGGTAGGATG
DIG2 qPCR RP	GGTGGCAGTCCAGTATATGG
HTB2 qPCR FP	AAGCAAACTCACCCAGACAC
HTB2 qPCR RP	AGCGGCCAATTTAGAAGC
FIG1 qPCR FP	AAGAATTTAAGCTCGGTTCCC
FIG1 qPCR RP	TCAAAATGTTCAAGACAACGC
PRM2 qPCR FP	CATTCCACAAAAGAGCGG
PRM2 qPCR RP	TTTTCACACAATAATGATACGCTG
CIK1 qPCR FP	AAAGACCTACAAGACACCCATG
CIK1 qPCR RP	TCACTTCTGCCTCTCCAATC
sfGFP qPCR FP	attctcggccataaacttgag
sfGFP qPCR RP	cttcgacgttgtgcctg
SST2 5' gRNA Sense (AAGATAGAGTTGTAAGATGG)	gactttAAGATAGAGTTGTAAGATGG
SST2 5' gRNA Antisense (AAGATAGAGTTGTAAGATGG)	aaacCCATCTTACAACTCTATCTTaa
SST2 3' gRNA Sense (AATGAAATTAGCACTTTTCT)	gactttAATGAAATTAGCACTTTTCT
SST2 3' gRNA Antisense (AATGAAATTAGCACTTTTCT)	aaacAGAAAAGTGCTAATTTCATTaa
FAR1 5' gRNA Sense (TTTTCAAACGAAACTCTTGT)	gactttTTTTCAAACGAAACTCTTGT
FAR1 5' gRNA Antiense (TTTTCAAACGAAACTCTTGT)	aaacACAAGAGTTTCGTTTGAAAAaa
FAR1 3' gRNA Sense (CTAGAGGTTGGGAACTTCCA)	gactttCTAGAGGTTGGGAACTTCCA
FAR1 3' gRNA Antisense (CTAGAGGTTGGGAACTTCCA)	aaacTGGAAGTTCCCAACCTCTAGaa
BAR1 5' gRNA Sense (TCTTTGTTTGAAACTTATTT)	gactttTCTTTGTTTGAAACTTATTT
BAR1 5' gRNA Antisense (TCTTTGTTTGAAACTTATTT)	aaacAAATAAGTTTCAAACAAAGAaa
BAR1 3' gRNA Sense (GTTATGACTGTCTTATGAGT)	gactttGTTATGACTGTCTTATGAGT
BAR1 3' gRNA Antiense (GTTATGACTGTCTTATGAGT)	aaacACTCATAAGACAGTCATAACaa
STE2 5' gRNA Sense (TTGCAACTCATCGAAAGTGA)	gactttTTGCAACTCATCGAAAGTGA
STE2 5' gRNA Antisense (TTGCAACTCATCGAAAGTGA)	aaacTCACTTTCGATGAGTTGCAAaa
STE2 3' gRNA Sense (GCTGATGCAAGTTACAAAGA)	gactttGCTGATGCAAGTTACAAAGA
STE2 3' gRNA Antisense (GCTGATGCAAGTTACAAAGA)	aaacTCTTTGTAACTTGCATCAGCaa
STE12 5' gRNA Sense (AATAACCAATAGTAGAACAG)	gactttAATAACCAATAGTAGAACAG
STE12 5' gRNA Antisense (AATAACCAATAGTAGAACAG)	aaacCTGTTCTACTATTGGTTATTaa
STE12 3' gRNA Sense (GTTTTTATCGGACCTTCGAT)	gactttGTTTTTATCGGACCTTCGAT
STE12 3' gRNA Antisense (GTTTTTATCGGACCTTCGAT)	aaacATCGAAGGTCCGATAAAAACaa
GPA1 5' gRNA Sense (ACAGTGAGTACGCAAACAAT)	gactttACAGTGAGTACGCAAACAAT
GPA1 5' gRNA Antisense (ACAGTGAGTACGCAAACAAT)	aaacATTGTTTGCGTACTCACTGTaa
GPA1 3' gRNA Sense (GTTTTGCTGGATGATTAGAT)	gactttGTTTTGCTGGATGATTAGAT
GPA1 3' gRNA Antisense (GTTTTGCTGGATGATTAGAT)	aaacATCTAATCATCCAGCAAAACaa
MF(ALPHA)1 5' gRNA Sense (AAAACTGCAGTAAAAATTGA)	gactttAAAACTGCAGTAAAAATTGA
MF(ALPHA)1 5' gRNA Antisense (AAAACTGCAGTAAAAATTGA)	aaacTCAATTTTTACTGCAGTTTTaa
MF(ALPHA)1 3' gRNA Sense (CATTGGTTGCAGTTAAAACC)	gactttCATTGGTTGCAGTTAAAACC
MF(ALPHA)1 3' gRNA Antisense (CATTGGTTGCAGTTAAAACC)	aaacGGTTTTAACTGCAACCAATGaa
MF(ALPHA)2 5' gRNA Sense (CGCTAAAATAAAAGTGAGAA)	gactttCGCTAAAATAAAAGTGAGAA
MF(ALPHA)2 5' gRNA Antisense (CGCTAAAATAAAAGTGAGAA)	aaacTTCTCACTTTTATTTTAGCGaa
MF(ALPHA)2 3' gRNA Sense (CACTGGTTGCAACTCAAGCC)	gactttCACTGGTTGCAACTCAAGCC
MF(ALPHA)2 3' gRNA Antisense (CACTGGTTGCAACTCAAGCC)	aaacGGCTTGAGTTGCAACCAGTGaa
MFA1 gRNA Sense (GGTCTTTTCTTTTGGAGCGG)	gactttGGTCTTTTCTTTTGGAGCGG
MFA1 gRNA Antisense (GGTCTTTTCTTTTGGAGCGG)	aaacCCGCTCCAAAAGAAAAGACCaa
MFA2 gRNA Sense (ATAGTTGTCTTTCTTTTCAG)	gactttATAGTTGTCTTTCTTTTCAG
MFA2 gRNA Antisense (ATAGTTGTCTTTCTTTTCAG)	aaacCTGAAAAGAAAGACAACTATaa
STE3 5' gRNA Sense (CATACAAGTCAGCAATAATA)	gactttCATACAAGTCAGCAATAATA
STE3 5' gRNA Antisense (CATACAAGTCAGCAATAATA)	aaacTATTATTGCTGACTTGTATGaa
STE3 3' gRNA Sense (CATAGTTCAGAAAATACTGC)	gactttCATAGTTCAGAAAATACTGC
STE3 3' gRNA Antisense (CATAGTTCAGAAAATACTGC)	aaacGCAGTATTTTCTGAACTATGaa
GPR1 5' gRNA Sense (TTCAACGCGTTTAAATTCGG)	gactttTTCAACGCGTTTAAATTCGG
GPR1 5' gRNA Antiense (TTCAACGCGTTTAAATTCGG)	aaacCCGAATTTAAACGCGTTGAAaa
GPR1 3' gRNA Sense (AATGATAGTAGTGATAGTAG)	gactttAATGATAGTAGTGATAGTAG
GPR1 3' gRNA Antisense (AATGATAGTAGTGATAGTAG)	aaacCTACTATCACTACTATCATTaa
GPA2 5' gRNA Sense (TGCGCATCTTCAGAAAAGAA)	gactttTGCGCATCTTCAGAAAAGAA
GPA2 5' gRNA Antisense (TGCGCATCTTCAGAAAAGAA)	aaacTTCTTTTCTGAAGATGCGCAaa
GPA2 3' gRNA Sense (GAAAATACATTGAAAGACTC)	gactttGAAAATACATTGAAAGACTC
GPA2 3' gRNA Antisense (GAAAATACATTGAAAGACTC)	aaacGAGTCTTTCAATGTATTTTCaa
URA3 gRNA Sense (TCAGGGTCCATAAAGCTCCC)	gactttTCAGGGTCCATAAAGCTCCC
URA3 gRNA Antisense (TCAGGGTCCATAAAGCTCCC)	aaacGGGAGCTTTATGGACCCTGAaa
LEU2 1/2 gRNA Sense (TTACTACTATATATTATTGT)	gactttTTACTACTATATATTATTGT
LEU2 1/2 gRNA Antisense (TTACTACTATATATTATTGT)	aaacACAATAATATATAGTAGTAAaa
LEU2 2/2 gRNA Sense (CCTCTAATCATGAATGTTCT)	gactttCCTCTAATCATGAATGTTCT
LEU2 2/2 gRNA Antisense (CCTCTAATCATGAATGTTCT)	aaacAGAACATTCATGATTAGAGGaa
HO gRNA Sense (GCTCCAGCATTATAGCATGC)	gactttGCTCCAGCATTATAGCATGC
HO gRNA Antisense (GCTCCAGCATTATAGCATGC)	aaacGCATGCTATAATGCTGGAGCaa
STE4 5’ gRNA Sense (TTGTGGTTGTATATACTGTT)	gactttTTGTGGTTGTATATACTGTT
STE4 5’ gRNA Antisense (TTGTGGTTGTATATACTGTT)	aaacAACAGTATATACAACCACAAaa
STE4 3’ gRNA Sense (ACCATGAAAATATGGTCTCC)	gactttACCATGAAAATATGGTCTCC
STE4 3’ gRNA Antisense (ACCATGAAAATATGGTCTCC)	aaacGGAGACCATATTTTCATGGTaa
STE18 5’ gRNA Sense (TCCTGAGGTTGTTGTAAGCG)	gactttTCCTGAGGTTGTTGTAAGCG
STE18 5’ gRNA Antisense (TCCTGAGGTTGTTGTAAGCG)	aaacCGCTTACAACAACCTCAGGAaa
STE18 3’ gRNA Sense (CACTATTTGAGTTTGACATT)	gactttCACTATTTGAGTTTGACATT
STE18 3’ gRNA Antisense (CACTATTTGAGTTTGACATT)	aaacAATGTCAAACTCAAATAGTGaa
URA3 LP gRNA Sense (ATATTATTGTACACCTACCG)	gactttATATTATTGTACACCTACCG
URA3 LP gRNA Antisense (ATATTATTGTACACCTACCG)	aaacCGGTAGGTGTACAATAATATaa
LEU2 LP gRNA Sense (GCATCAGGTGGACTAGCATG)	gactttGCATCAGGTGGACTAGCATG
LEU2 LP gRNA Antisense (GCATCAGGTGGACTAGCATG)	aaacCATGCTAGTCCACCTGATGCaa
HO LP gRNA Sense (ATGGACGAAATGCTTCACCA)	gactttATGGACGAAATGCTTCACCA
HO LP gRNA Antisense (ATGGACGAAATGCTTCACCA)	aaacTGGTGAAGCATTTCGTCCATaa
STE2 KO LP gRNA Sense (CTAGCTTTCGTGTTAGTACG)	gactttCTAGCTTTCGTGTTAGTACG
STE2 KO LP gRNA Antisense (CTAGCTTTCGTGTTAGTACG)	aaacCGTACTAACACGAAAGCTAGaa
STE12 KO LP gRNA Sense (CATCGCTTCCTACTTCCGCT)	gactttCATCGCTTCCTACTTCCGCT
STE12 KO LP gRNA Antisense (CATCGCTTCCTACTTCCGCT)	aaacAGCGGAAGTAGGAAGCGATGaa
GPA1 KO LP gRNA Sense (TAGCATGGTGACACAAGCAG)	gactttTAGCATGGTGACACAAGCAG
GPA1 KO LP gRNA Antisense (TAGCATGGTGACACAAGCAG)	aaacCTGCTTGTGTCACCATGCTAaa
Gpa1 Sense (KIGII)	GAAAaaaattggtattattTAACTCGAG
Gpa1 Antisense (KIGII)	GCCACTCGAGTTAaataataccaatttt
Gαs/olf Sense (QYELL)	GAAAcaatatgagctacttTAACTCGAG
Gαs/olf Antiense (QYELL)	GCCACTCGAGTTAaagtagctcatattg
Gα12 Sense (DIMLQ)	GAAAgatattatgttgcaaTAACTCGAG
Gα12 Antisense (DIMLQ)	GCCACTCGAGTTAttgcaacataatatc
Gα13 Sense (QLMLQ)	GAAAcaattgatgttgcaaTAACTCGAG
Gα13 Antisense (QLMLQ)	GCCACTCGAGTTAttgcaacatcaattg
Gαi1/2 (Gnat) Sense (DCGLF)	GAAAgattgtggtttgtttTAACTCGAG
Gαi1/2 (Gnat) Antisense (DCGLF)	GCCACTCGAGTTAaaacaaaccacaatc
Gαi3 Sense (ECGLY)	GAAAgaatgtggtttgtatTAACTCGAG
Gαi3 Antisense (ECGLY)	GCCACTCGAGTTAatacaaaccacattc
Gαz Sense (YIGLC)	GAAAtatattggtttgtgtTAACTCGAG
Gαz Antisense (YIGLC)	GCCACTCGAGTTAacacaaaccaatata
Gα15/16 Sense (EINLL)	GAAAgaaattaatttgttgTAACTCGAG
Gα15/16 Antisense (EINLL)	GCCACTCGAGTTAcaacaaattaatttc
Gαq/11 Sense (EYNLV)	GAAAgagtataacttggtcTAACTCGAG
Gαq/11 Antisense (EYNLV)	GCCACTCGAGTTAgaccaagttatactc
Gα14 Sense (EFNLV)	GAAAgaatttaatttggttTAACTCGAG
Gα14 Antisense (EFNLV)	GCCACTCGAGTTAaaccaaattaaattc
Gαo Sense (GCGLY)	GAAAggttgtggtttgtatTAACTCGAG
Gαo Antisense (GCGLY)	GCCACTCGAGTTAatacaaaccacaacc
Sp gpa1 Sense (QSLMF)	GAAAcaatctttgatgtttTAACTCGAG
Sp gpa1 Antisense (QSLMF)	GCCACTCGAGTTAaaacatcaaagattg
