# Supplementary material for: Engineering a Model Cell for Rational Tuning of GPCR Signaling
Source: Cell. 2019 Apr 18;177(3):782–796.e27. doi: 10.1016/j.cell.2019.02.023 (PMC6476273; doi:10.1016/j.cell.2019.02.023)
Supplement: Table S4. Plasmids Used in This Study, Related to STAR Methods — Plasmids listed here are organized by figure number and then by their name within the figure. Each row within the description corresponds to a particular cassette or multigene cassette, indicating the selection marker. All plasmids are integration cassettes integrating at either the URA3 (URA3 marker), LEU2 (LEU2 marker) or HO (HIS3 marker) locus. [file mmc4.xlsx]

## Sheet: Sheet1
Figure	Name	Description	Strain
2D+2E, Ste2	pCCW12	pFUS1-sfGFP-tTDH1-pCCW12-STE2-tSSA1-pPGK1-GPA1-tENO2-pRAD27-STE12-tENO1-URA3	yWS677
2D+2E, Ste2	pHHF2	pFUS1-sfGFP-tTDH1-pHHF2-STE2-tSSA1-pPGK1-GPA1-tENO2-pRAD27-STE12-tENO1-URA3	yWS677
2D+2E, Ste2	pHTB2	pFUS1-sfGFP-tTDH1-pHTB2-STE2-tSSA1-pPGK1-GPA1-tENO2-pRAD27-STE12-tENO1-URA3	yWS677
2D+2E, Ste2	pPOP6	pFUS1-sfGFP-tTDH1-pPOP6-STE2-tSSA1-pPGK1-GPA1-tENO2-pRAD27-STE12-tENO1-URA3	yWS677
2D+2E, Ste2	pPSP2	pFUS1-sfGFP-tTDH1-pPSP2-STE2-tSSA1-pPGK1-GPA1-tENO2-pRAD27-STE12-tENO1-URA3	yWS677
2D+2E, Ste2	pREV1	pFUS1-sfGFP-tTDH1-pREV1-STE2-tSSA1-pPGK1-GPA1-tENO2-pRAD27-STE12-tENO1-URA3	yWS677
2D+2E, Gpa1	pPSP2	pFUS1-sfGFP-tTDH1-pSAC6-STE2-tSSA1-pPSP2-GPA1-tENO2-pRAD27-STE12-tENO1-URA3	yWS677
2D+2E, Gpa1	pREV1	pFUS1-sfGFP-tTDH1-pSAC6-STE2-tSSA1-pREV1-GPA1-tENO2-pRAD27-STE12-tENO1-URA3	yWS677
2D+2E, Gpa1	pPOP6	pFUS1-sfGFP-tTDH1-pSAC6-STE2-tSSA1-pPOP6-GPA1-tENO2-pRAD27-STE12-tENO1-URA3	yWS677
2D+2E, Gpa1	pRNR2	pFUS1-sfGFP-tTDH1-pSAC6-STE2-tSSA1-pRNR2-GPA1-tENO2-pRAD27-STE12-tENO1-URA3	yWS677
2D+2E, Gpa1	pRET2	pFUS1-sfGFP-tTDH1-pSAC6-STE2-tSSA1-pRET2-GPA1-tENO2-pRAD27-STE12-tENO1-URA3	yWS677
2D+2E, Gpa1	pALD6	pFUS1-sfGFP-tTDH1-pSAC6-STE2-tSSA1-pALD6-GPA1-tENO2-pRAD27-STE12-tENO1-URA3	yWS677
2D+2E, Gpa1	pHTB2	pFUS1-sfGFP-tTDH1-pSAC6-STE2-tSSA1-pHTB2-GPA1-tENO2-pRAD27-STE12-tENO1-URA3	yWS677
2D+2E, Gpa1	pPAB1	pFUS1-sfGFP-tTDH1-pSAC6-STE2-tSSA1-pPAB1-GPA1-tENO2-pRAD27-STE12-tENO1-URA3	yWS677
2D+2E, Gpa1	pRNR1	pFUS1-sfGFP-tTDH1-pSAC6-STE2-tSSA1-pRNR1-GPA1-tENO2-pRAD27-STE12-tENO1-URA3	yWS677
2D+2E, Gpa1	pHHF1	pFUS1-sfGFP-tTDH1-pSAC6-STE2-tSSA1-pHHF1-GPA1-tENO2-pRAD27-STE12-tENO1-URA3	yWS677
2D+2E, Gpa1	pHHF2	pFUS1-sfGFP-tTDH1-pSAC6-STE2-tSSA1-pHHF2-GPA1-tENO2-pRAD27-STE12-tENO1-URA3	yWS677
2D+2E, Gpa1	pPGK1	pFUS1-sfGFP-tTDH1-pSAC6-STE2-tSSA1-pPGK1-GPA1-tENO2-pRAD27-STE12-tENO1-URA3	yWS677
2D+2E, Gpa1	pRPL18B	pFUS1-sfGFP-tTDH1-pSAC6-STE2-tSSA1-pRPL18B-GPA1-tENO2-pRAD27-STE12-tENO1-URA3	yWS677
2D+2E, Gpa1	pTEF2	pFUS1-sfGFP-tTDH1-pSAC6-STE2-tSSA1-pTEF2-GPA1-tENO2-pRAD27-STE12-tENO1-URA3	yWS677
2D+2E, Gpa1	pTEF1	pFUS1-sfGFP-tTDH1-pSAC6-STE2-tSSA1-pTEF1-GPA1-tENO2-pRAD27-STE12-tENO1-URA3	yWS677
2D+2E, Gpa1	pTDH3	pFUS1-sfGFP-tTDH1-pSAC6-STE2-tSSA1-pTDH3-GPA1-tENO2-pRAD27-STE12-tENO1-URA3	yWS677
2D+2E, Gpa1	pCCW12	pFUS1-sfGFP-tTDH1-pSAC6-STE2-tSSA1-pCCW12-GPA1-tENO2-pRAD27-STE12-tENO1-URA3	yWS677
2D+2E, Ste4-2A-Ste18	pREV1	pCCW12-STE2-tSSA1-pPGK1-GPA1-tENO2-pREV1-STE4-2A-STE18-tADH1-pRAD27-STE12-tENO1-pFUS1-sfGFP-tTDH1-URA3	yWS1922
2D+2E, Ste4-2A-Ste18	pPOP6	pCCW12-STE2-tSSA1-pPGK1-GPA1-tENO2-pPOP6-STE4-2A-STE18-tADH1-pRAD27-STE12-tENO1-pFUS1-sfGFP-tTDH1-URA3	yWS1922
2D+2E, Ste4-2A-Ste18	pPSP2	pCCW12-STE2-tSSA1-pPGK1-GPA1-tENO2- pPSP2-STE4-2A-STE18-tADH1-pRAD27-STE12-tENO1-pFUS1-sfGFP-tTDH1-URA3	yWS1922
2D+2E, Ste4-2A-Ste18	pRET2	pCCW12-STE2-tSSA1-pPGK1-GPA1-tENO2- pRET2-STE4-2A-STE18-tADH1-pRAD27-STE12-tENO1-pFUS1-sfGFP-tTDH1-URA3	yWS1922
2D+2E, Ste4-2A-Ste18	pSAC6	pCCW12-STE2-tSSA1-pPGK1-GPA1-tENO2- pSAC6-STE4-2A-STE18-tADH1-pRAD27-STE12-tENO1-pFUS1-sfGFP-tTDH1-URA3	yWS1922
2D+2E, Ste4-2A-Ste18	pRNR2	pCCW12-STE2-tSSA1-pPGK1-GPA1-tENO2- pRNR2-STE4-2A-STE18-tADH1-pRAD27-STE12-tENO1-pFUS1-sfGFP-tTDH1-URA3	yWS1922
2D+2E, Ste4-2A-Ste18	pPAB1	pCCW12-STE2-tSSA1-pPGK1-GPA1-tENO2- pPAB1-STE4-2A-STE18-tADH1-pRAD27-STE12-tENO1-pFUS1-sfGFP-tTDH1-URA3	yWS1922
2D+2E, Ste4-2A-Ste18	pRNR1	pCCW12-STE2-tSSA1-pPGK1-GPA1-tENO2- pRNR1-STE4-2A-STE18-tADH1-pRAD27-STE12-tENO1-pFUS1-sfGFP-tTDH1-URA3	yWS1922
2D+2E, Ste4-2A-Ste18	pRPL18B	pCCW12-STE2-tSSA1-pPGK1-GPA1-tENO2- pRPL18B-STE4-2A-STE18-tADH1-pRAD27-STE12-tENO1-pFUS1-sfGFP-tTDH1-URA3	yWS1922
2D+2E, Ste4-2A-Ste18	pHTB2	pCCW12-STE2-tSSA1-pPGK1-GPA1-tENO2- pHTB2-STE4-2A-STE18-tADH1-pRAD27-STE12-tENO1-pFUS1-sfGFP-tTDH1-URA3	yWS1922
2D+2E, Ste4-2A-Ste18	pALD6	pCCW12-STE2-tSSA1-pPGK1-GPA1-tENO2- pALD6-STE4-2A-STE18-tADH1-pRAD27-STE12-tENO1-pFUS1-sfGFP-tTDH1-URA3	yWS1922
2D+2E, Ste4-2A-Ste18	pHHF1	pCCW12-STE2-tSSA1-pPGK1-GPA1-tENO2- pHHF1-STE4-2A-STE18-tADH1-pRAD27-STE12-tENO1-pFUS1-sfGFP-tTDH1-URA3	yWS1922
2D+2E, Ste4-2A-Ste18	pHHF2	pCCW12-STE2-tSSA1-pPGK1-GPA1-tENO2- pHHF2-STE4-2A-STE18-tADH1-pRAD27-STE12-tENO1-pFUS1-sfGFP-tTDH1-URA3	yWS1922
2D+2E, Ste4-2A-Ste18	pTEF2	pCCW12-STE2-tSSA1-pPGK1-GPA1-tENO2- pTEF2-STE4-2A-STE18-tADH1-pRAD27-STE12-tENO1-pFUS1-sfGFP-tTDH1-URA3	yWS1922
2D+2E, Ste4-2A-Ste18	pTEF1	pCCW12-STE2-tSSA1-pPGK1-GPA1-tENO2- pTEF1-STE4-2A-STE18-tADH1-pRAD27-STE12-tENO1-pFUS1-sfGFP-tTDH1-URA3	yWS1922
2D+2E, Ste4-2A-Ste18	pTDH3	pCCW12-STE2-tSSA1-pPGK1-GPA1-tENO2- pTDH3-STE4-2A-STE18-tADH1-pRAD27-STE12-tENO1-pFUS1-sfGFP-tTDH1-URA3	yWS1922
3D	LexO (1x)	LexO (1x)-pLEU2m-sfGFP-tTDH1-pCCW12-STE2-tSSA1-pPGK1-GPA1-tENO2-pRAD27-LexA-PRD-tENO1-URA3	yWS677
3D	LexO (2x)	LexO (2x)-pLEU2m-sfGFP-tTDH1-pCCW12-STE2-tSSA1-pPGK1-GPA1-tENO2-pRAD27-LexA-PRD-tENO1-URA3	yWS677
3D	LexO (3x)	LexO (3x)-pLEU2m-sfGFP-tTDH1-pCCW12-STE2-tSSA1-pPGK1-GPA1-tENO2-pRAD27-LexA-PRD-tENO1-URA3	yWS677
3D	LexO (4x)	LexO (4x)-pLEU2m-sfGFP-tTDH1-pCCW12-STE2-tSSA1-pPGK1-GPA1-tENO2-pRAD27-LexA-PRD-tENO1-URA3	yWS677
3D	LexO (6x)	LexO (6x)-pLEU2m-sfGFP-tTDH1-pCCW12-STE2-tSSA1-pPGK1-GPA1-tENO2-pRAD2-LexA-PRD-tENO1-URA3	yWS677
3D	LexO (8x)	LexO (8x)-pLEU2m-sfGFP-tTDH1-pCCW12-STE2-tSSA1-pPGK1-GPA1-tENO2-pRAD27-LexA-PRD-tENO1-URA3	yWS677
3D	pCCW12	pCCW12-sfGFP-tTDH1-pCCW12-STE2-tSSA1-pPGK1-GPA1-tENO2-pRAD27-LexA-PRD-tENO1-URA3	yWS677
3E	pRNR2m	LexO (6x)-pRNR2m-sfGFP-tTDH1-pCCW12-STE2-tSSA1-pPGK1-GPA1-tENO2-pRAD27-LexA-PRD-tENO1-URA3	yWS677
3E	pCUP1m	LexO (6x)-pCUP1m-sfGFP-tTDH1-pCCW12-STE2-tSSA1-pPGK1-GPA1-tENO2-pRAD27-LexA-PRD-tENO1-URA3	yWS677
3E	pCYC1m	LexO (6x)-pCYC1m-sfGFP-tTDH1-pCCW12-STE2-tSSA1-pPGK1-GPA1-tENO2-pRAD27-LexA-PRD-tENO1-URA3	yWS677
3E	pPHO5m	LexO (6x)-pPHO5m-sfGFP-tTDH1-pCCW12-STE2-tSSA1-pPGK1-GPA1-tENO2-pRAD27-LexA-PRD-tENO1-URA3	yWS677
3E	pGAL1m	LexO (6x)-pGAL1m-sfGFP-tTDH1-pCCW12-STE2-tSSA1-pPGK1-GPA1-tENO2-pRAD27-LexA-PRD-tENO1-URA3	yWS677
3E	pCCW12m	LexO (6x)-pCCW12m-sfGFP-tTDH1-pCCW12-STE2-tSSA1-pPGK1-GPA1-tENO2-pRAD27-LexA-PRD-tENO1-URA3	yWS677
3E	pLEU2m	LexO (6x)-pLEU2m-sfGFP-tTDH1-pCCW12-STE2-tSSA1-pPGK1-GPA1-tENO2-pRAD27-LexA-PRD-tENO1-URA3	yWS677
3E	pPGK1m	LexO (6x)-pPGK1m-sfGFP-tTDH1-pCCW12-STE2-tSSA1-pPGK1-GPA1-tENO2-pRAD27-LexA-PRD-tENO1-URA3	yWS677
3E	pALD6m	LexO (6x)-pALD6m-sfGFP-tTDH1-pCCW12-STE2-tSSA1-pPGK1-GPA1-tENO2-pRAD27-LexA-PRD-tENO1-URA3	yWS677
3E	pTDH3m	LexO (6x)-pTDH3m-sfGFP-tTDH1-pCCW12-STE2-tSSA1-pPGK1-GPA1-tENO2-pRAD27-LexA-PRD-tENO1-URA3	yWS677
3E	pTEF2m	LexO (6x)-pTEF2m-sfGFP-tTDH1-pCCW12-STE2-tSSA1-pPGK1-GPA1-tENO2-pRAD27-LexA-PRD-tENO1-URA3	yWS677
3E	pRNR1m	LexO (6x)-pRNR1m-sfGFP-tTDH1-pCCW12-STE2-tSSA1-pPGK1-GPA1-tENO2-pRAD27-LexA-PRD-tENO1-URA3	yWS677
3G+3H	TetR-PRD	TetO (7x)-pLEU2m-sfGFP-tTDH1-pCCW12-STE2-tSSA1-pPGK1-GPA1-tENO2-pRAD27-TetR-PRD-tENO1-URA3	yWS677
3J+3K	Z3E-PRD	pZ3-sfGFP-tTDH1-pCCW12-STE2-tSSA1-pPGK1-GPA1-tENO2-pRAD27-Z3EV-PRD-tENO1-URA3	yWS677
4A+4B	Quasi-WT	pFUS1-sfGFP-tTDH1-URA3	yWS677
4A+4B	Design 1	pFUS1-sfGFP-tTDH1-pSAC6-STE2-tSSA1-pPOP6-GPA1-tENO2-pRAD27-STE12-tENO1-URA3	yWS677
4A+4B	Design 2	pFUS1-sfGFP-tTDH1-pSAC-STE2-tSSA1-pPGK1-GPA1-tENO2-pRAD27-STE12-tENO1-URA3	yWS677
4A+4B	Design 3	pFUS1-sfGFP-tTDH1-pCCW12-STE2-tSSA1-pPGK1-GPA1-tENO2-pRAD27-STE12-tENO1-URA3	yWS677
4A+4B	Design 4	LexO(6x)-pLEU2m-sfGFP-tTDH1-pCCW12-STE2-tSSA1-pPGK1-GPA1-tENO2-pRAD27-LexA-PRD-tENO1-URA3	yWS677
4D	mam2 – yWS677	LexO (6x)-pLEU2m-sfGFP-tTDH1-pCCW12-Mam2-tSSA1-pPGK1-GPA1-Sp gpa1-tENO2-pRAD27-LexA-PRD-tENO1-URA3	yWS677
5A (top)	High sensitivity	LexO (6x)-pLEU2m-sfGFP-tTDH1-Spacer 2-pPGK1-GPA1-tENO2-pRAD27-LexA-PRD-tENO1-URA3	yWS677
		pCCW12-A2BR-tTDH1-LEU2
5A (top)	Mid sensitivity	LexO (6x)-pLEU2m-sfGFP-tTDH1-Spacer 2-pPGK1-GPA1-tENO2-pRAD27-LexA-PRD-tENO1-URA3	yWS677
		pHHF2-A2BR-tTDH1-LEU2
5A (top)	Low sensitivity	LexO (6x)-pLEU2m-sfGFP-tTDH1-Spacer 2-pPGK1-GPA1-tENO2-pRAD27-LexA-PRD-tENO1-URA3	yWS677
		pRPL18B-A2BR-tTDH1-LEU2
5A (bottom)	High sensitivity	LexO (2x)-pPHO5m-sfGFP-tTDH1-Spacer 2-pPGK1-GPA1-tENO2-pRAD27-LexA-PRD-tENO1-URA3	yWS677
		pCCW12-A2BR-tTDH1-LEU2
5A (bottom)	Mid sensitivity	LexO (3x)-pPHO5m-sfGFP-tTDH1-Spacer 2-pPGK1-GPA1-tENO2-pRAD27-LexA-PRD-tENO1-URA3	yWS677
		pHHF2-A2BR-tTDH1-LEU2
5A (bottom)	Low sensitivity	LexO (6x)-pLEU2m-sfGFP-tTDH1-Spacer 2-pPGK1-GPA1-tENO2-pRAD27-LexA-PRD-tENO1-URA3	yWS677
		pRPL18B-A2BR-tTDH1-LEU2
5B	Single pop.	LexO (6x)-pLEU2m-sfGFP-tTDH1-Spacer 2-pPGK1-GPA1-tENO2-pRAD27-LexA-PRD-tENO1-URA3	yWS677
		pHHF2-A2BR-tTDH1-LEU2
5C	Mixed pop. 1/3	LexO (2x)-pPHO5m-sfGFP-tTDH1-Spacer 2-pPGK1-GPA1-tENO2-pRAD27-LexA-PRD-tENO1-URA3	yWS677
		pCCW12-A2BR-tTDH1-LEU2
5C	Mixed pop. 2/3	LexO (3x)-pPHO5m-sfGFP-tTDH1-Spacer 2-pPGK1-GPA1-tENO2-pRAD27-LexA-PRD-tENO1-URA3	yWS677
		pHHF2-A2BR-tTDH1-LEU2
5C	Mixed pop. 2/3	LexO (6x)-pLEU2m-sfGFP-tTDH1-Spacer 2-pPGK1-GPA1-tENO2-pRAD27-LexA-PRD-tENO1-URA3	yWS677
		pRPL18B-A2BR-tTDH1-LEU2
5F	Single pop.	LexO (6x)-pLEU2m-MF(ALPHA)1-tTDH1-Spacer 2-pPGK1-GPA1-tENO2-pRAD27-LexA-PRD-tENO1-URA3	yWS677
		pHHF2-MTNR1A-tTDH1-LEU2
5G	Mixed pop. 1/2	LexO (6x)-pLEU2m-MF(ALPHA)1-tTDH1-Spacer 2-pPGK1-GPA1-tENO2-pRAD27-LexA-PRD-tENO1-URA3	yWS677
		pHHF2-MTNR1A-tTDH1-LEU2
		Spacer-HIS3
	Mixed pop. 2/2	LexO(6x)-pCUP1m-sfGFP-tTDH1-pCCW12-STE2-tSSA1-pPGK1-GPA1-tENO2-pRAD27-LexA-PRD-tENO1-URA3	yWS677
		Spacer-LEU2
		pRPL18B-BAR1-tTDH1-HIS3
6A	Single pop.	LexO (6x)-pLEU2m-MF(ALPHA)1-tTDH1-Spacer 2-pPGK1-GPA1-tENO2-pRAD27-LexA-PRD-tENO1-URA3	yWS677
		pHHF2-MTNR1A-tTDH1-LEU2
6B+6D	Mixed pop. 1/2	LexO(2x)-pRNR2m-sfGFP-tTDH1-Spacer 2-pPGK1-GPA1-tENO2-pRAD27-LexA-PRD-tENO1-URA3	yWS677
		pCCW12-MTNR1A-tTDH1-LEU2
6B+6D	Mixed pop. 2/2	LexO(6x)-pLEU2m-sfGFP-tTDH1-Spacer 2-pPGK1-GPA1-tENO2-pRAD27-LexA-PRD-tENO1-PRD-tENO1-URA3	yWS677
		pALD6-MTNR1A-tTDH1-LEU2
6F-6H	Single pop.	LexO (6x)-pLEU2m-MF(ALPHA)1-tTDH1-Spacer 2-pPGK1-GPA1-tENO2-pRAD27-LexA-PRD-tENO1-URA3	yWS677
		pALD6-PbSte2-tTDH1-LEU2
		Spacer-HIS3
6F-6H	Mixed pop. 1/2	LexO (6x)-pLEU2m-MF(ALPHA)1-tTDH1-Spacer 2-pPGK1-GPA1-tENO2-pRAD27-LexA-PRD-tENO1-URA3	yWS677
		pCCW12-PbSte2-tTDH1-LEU2
		Spacer-HIS3
6F-6H	Mixed pop. 2/2	LexO(6x)-pCUP1m-sfGFP-tTDH1-pCCW12-STE2-tSSA1-pPGK1-GPA1-tENO2-pRAD27-LexA-PRD-tENO1-URA3	yWS677
		Spacer-LEU2
		pRPL18B-BAR1-tTDH1-HIS3
S1G	sfGFP	pRPL18B-sfGFP-tPGK1-URA3	yWS677
S1G	mRuby2	pHHF1-mRuby2-tENO2-LEU2	yWS677
S1G	mTagBFP2	pTDH3-mTagBFP2-tTDH1-HIS3	yWS677
S2A	BY4741	pFUS1-sfGFP-tTDH1-URA3	yWS677
S2A	Quasi-WT	pFUS1-sfGFP-tTDH1-URA3	yWS677
S2A	Quasi-WT + Sst2	pFUS1-sfGFP-tTDH1-URA3	yWS677
		pCCW12-Sst2-tTDH1-LEU2
S2B+S2C	pREV1	pREV1-sfGFP-tTDH1-URA3	Quasi-WT
S2B+S2C	pPSP2	pPSP2-sfGFP-tTDH1-URA3	Quasi-WT
S2B+S2C	pPOP6	pPOP6-sfGFP-tTDH1-URA3	Quasi-WT
S2B+S2C	pRAD27	pRAD27-sfGFP-tTDH1-URA3	Quasi-WT
S2B+S2C	pRNR2	pRNR2-sfGFP-tTDH1-URA3	Quasi-WT
S2B+S2C	pSAC6	pSAC6-sfGFP-tTDH1-URA3	Quasi-WT
S2B+S2C	pRET2	pRET2-sfGFP-tTDH1-URA3	Quasi-WT
S2B+S2C	pPAB1	pPAB1-sfGFP-tTDH1-URA3	Quasi-WT
S2B+S2C	pALD6	pALD6-sfGFP-tTDH1-URA3	Quasi-WT
S2B+S2C	pRNR1	pRNR1-sfGFP-tTDH1-URA3	Quasi-WT
S2B+S2C	pRPL18B	pRPL18B-sfGFP-tTDH1-URA3	Quasi-WT
S2B+S2C	pHTB2	pHTB2-sfGFP-tTDH1-URA3	Quasi-WT
S2B+S2C	pPGK1	pPGK1-sfGFP-tTDH1-URA3	Quasi-WT
S2B+S2C	pHHF1	pHHF1-sfGFP-tTDH1-URA3	Quasi-WT
S2B+S2C	pTEF1	pTEF1-sfGFP-tTDH1-URA3	Quasi-WT
S2B+S2C	pHHF2	pHHF2-sfGFP-tTDH1-URA3	Quasi-WT
S2B+S2C	pTEF2	pTEF2-sfGFP-tTDH1-URA3	Quasi-WT
S2B+S2C	pTDH3	pTDH3-sfGFP-tTDH1-URA3	Quasi-WT
S2B+S2C	pCCW12	pCCW12-sfGFP-tTDH1-URA3	Quasi-WT
S2E+S2F	STE2		STE2-GFP
S2E+S2F	GPA1		GPA1-GFP
S2E+S2F	STE12		STE12-GFP
S2E+S2F	pREV1	pREV1-sfGFP-tTDH1-URA3	yWS677
S2E+S2F	pPSP2	pPSP2-sfGFP-tTDH1-URA3	yWS677
S2E+S2F	pPOP6	pPOP6-sfGFP-tTDH1-URA3	yWS677
S2E+S2F	pRAD27	pRAD27-sfGFP-tTDH1-URA3	yWS677
S2E+S2F	pRNR2	pRNR2-sfGFP-tTDH1-URA3	yWS677
S2E+S2F	pSAC6	pSAC6-sfGFP-tTDH1-URA3	yWS677
S2E+S2F	pRET2	pRET2-sfGFP-tTDH1-URA3	yWS677
S2E+S2F	pPAB1	pPAB1-sfGFP-tTDH1-URA3	yWS677
S2E+S2F	pALD6	pALD6-sfGFP-tTDH1-URA3	yWS677
S2E+S2F	pRNR1	pRNR1-sfGFP-tTDH1-URA3	yWS677
S2E+S2F	pRPL18B	pRPL18B-sfGFP-tTDH1-URA3	yWS677
S2E+S2F	pHTB2	pHTB2-sfGFP-tTDH1-URA3	yWS677
S2E+S2F	pPGK1	pPGK1-sfGFP-tTDH1-URA3	yWS677
S2E+S2F	pHHF1	pHHF1-sfGFP-tTDH1-URA3	yWS677
S2E+S2F	pTEF1	pTEF1-sfGFP-tTDH1-URA3	yWS677
S2E+S2F	pHHF2	pHHF2-sfGFP-tTDH1-URA3	yWS677
S2E+S2F	pTEF2	pTEF2-sfGFP-tTDH1-URA3	yWS677
S2E+S2F	pTDH3	pTDH3-sfGFP-tTDH1-URA3	yWS677
S2E+S2F	pCCW12	pCCW12-sfGFP-tTDH1-URA3	yWS677
S2H	pFUS1 reporter	pFUS1-sfGFP-tTDH1-URA3	Quasi-WT
S2H	pFIG1 reporter	pFIG1-sfGFP-tTDH1-URA3	Quasi-WT
S3A+S3B	pPSP2	pFUS1-sfGFP-tTDH1-pSAC6-STE2-tSSA1-pPSP2-GPA1-tENO2-pRAD27-STE12-tENO1-URA3	yWS677
S3A+S3B	pREV1	pFUS1-sfGFP-tTDH1-pSAC6-STE2-tSSA1-pREV1-GPA1-tENO2-pRAD27-STE12-tENO1-URA3	yWS677
S3A+S3B	pPOP6	pFUS1-sfGFP-tTDH1-pSAC6-STE2-tSSA1-pPOP6-GPA1-tENO2-pRAD27-STE12-tENO1-URA3	yWS677
S3A+S3B	pRNR2	pFUS1-sfGFP-tTDH1-pSAC6-STE2-tSSA1-pRNR2-GPA1-tENO2-pRAD27-STE12-tENO1-URA3	yWS677
S3A+S3B	pRET2	pFUS1-sfGFP-tTDH1-pSAC6-STE2-tSSA1-pRET2-GPA1-tENO2-pRAD27-STE12-tENO1-URA3	yWS677
S3A+S3B	pALD6	pFUS1-sfGFP-tTDH1-pSAC6-STE2-tSSA1-pALD6-GPA1-tENO2-pRAD27-STE12-tENO1-URA3	yWS677
S3A+S3B	pHTB2	pFUS1-sfGFP-tTDH1-pSAC6-STE2-tSSA1-pHTB2-GPA1-tENO2-pRAD27-STE12-tENO1-URA3	yWS677
S3A+S3B	pPAB1	pFUS1-sfGFP-tTDH1-pSAC6-STE2-tSSA1-pPAB1-GPA1-tENO2-pRAD27-STE12-tENO1-URA3	yWS677
S3A+S3B	pRNR1	pFUS1-sfGFP-tTDH1-pSAC6-STE2-tSSA1-pRNR1-GPA1-tENO2-pRAD27-STE12-tENO1-URA3	yWS677
S3A+S3B	pHHF1	pFUS1-sfGFP-tTDH1-pSAC6-STE2-tSSA1-pHHF1-GPA1-tENO2-pRAD27-STE12-tENO1-URA3	yWS677
S3A+S3B	pHHF2	pFUS1-sfGFP-tTDH1-pSAC6-STE2-tSSA1-pHHF2-GPA1-tENO2-pRAD27-STE12-tENO1-URA3	yWS677
S3A+S3B	pPGK1	pFUS1-sfGFP-tTDH1-pSAC6-STE2-tSSA1-pPGK1-GPA1-tENO2-pRAD27-STE12-tENO1-URA3	yWS677
S3A+S3B	pRPL18B	pFUS1-sfGFP-tTDH1-pSAC6-STE2-tSSA1-pRPL18B-GPA1-tENO2-pRAD27-STE12-tENO1-URA3	yWS677
S3A+S3B	pTEF2	pFUS1-sfGFP-tTDH1-pSAC6-STE2-tSSA1-pTEF2-GPA1-tENO2-pRAD27-STE12-tENO1-URA3	yWS677
S3A+S3B	pTEF1	pFUS1-sfGFP-tTDH1-pSAC6-STE2-tSSA1-pTEF1-GPA1-tENO2-pRAD27-STE12-tENO1-URA3	yWS677
S3A+S3B	pTDH3	pFUS1-sfGFP-tTDH1-pSAC6-STE2-tSSA1-pTDH3-GPA1-tENO2-pRAD27-STE12-tENO1-URA3	yWS677
S3A+S3B	pCCW12	pFUS1-sfGFP-tTDH1-pSAC6-STE2-tSSA1-pCCW12-GPA1-tENO2-pRAD27-STE12-tENO1-URA3	yWS677
S3C+S3D	pREV1	pCCW12-STE2-tSSA1-pPGK1-GPA1-tENO2-pREV1-STE4-2A-STE18-tADH1-pRAD27-STE12-tENO1-pFUS1-sfGFP-tTDH1-URA3	yWS1922
S3C+S3D	pPOP6	pCCW12-STE2-tSSA1-pPGK1-GPA1-tENO2-pPOP6-STE4-2A-STE18-tADH1-pRAD27-STE12-tENO1-pFUS1-sfGFP-tTDH1-URA3	yWS1922
S3C+S3D	pPSP2	pCCW12-STE2-tSSA1-pPGK1-GPA1-tENO2- pPSP2-STE4-2A-STE18-tADH1-pRAD27-STE12-tENO1-pFUS1-sfGFP-tTDH1-URA3	yWS1922
S3C+S3D	pRET2	pCCW12-STE2-tSSA1-pPGK1-GPA1-tENO2- pRET2-STE4-2A-STE18-tADH1-pRAD27-STE12-tENO1-pFUS1-sfGFP-tTDH1-URA3	yWS1922
S3C+S3D	pSAC6	pCCW12-STE2-tSSA1-pPGK1-GPA1-tENO2- pSAC6-STE4-2A-STE18-tADH1-pRAD27-STE12-tENO1-pFUS1-sfGFP-tTDH1-URA3	yWS1922
S3C+S3D	pRNR2	pCCW12-STE2-tSSA1-pPGK1-GPA1-tENO2- pRNR2-STE4-2A-STE18-tADH1-pRAD27-STE12-tENO1-pFUS1-sfGFP-tTDH1-URA3	yWS1922
S3C+S3D	pPAB1	pCCW12-STE2-tSSA1-pPGK1-GPA1-tENO2- pPAB1-STE4-2A-STE18-tADH1-pRAD27-STE12-tENO1-pFUS1-sfGFP-tTDH1-URA3	yWS1922
S3C+S3D	pRNR1	pCCW12-STE2-tSSA1-pPGK1-GPA1-tENO2- pRNR1-STE4-2A-STE18-tADH1-pRAD27-STE12-tENO1-pFUS1-sfGFP-tTDH1-URA3	yWS1922
S3C+S3D	pRPL18B	pCCW12-STE2-tSSA1-pPGK1-GPA1-tENO2- pRPL18B-STE4-2A-STE18-tADH1-pRAD27-STE12-tENO1-pFUS1-sfGFP-tTDH1-URA3	yWS1922
S3C+S3D	pHTB2	pCCW12-STE2-tSSA1-pPGK1-GPA1-tENO2- pHTB2-STE4-2A-STE18-tADH1-pRAD27-STE12-tENO1-pFUS1-sfGFP-tTDH1-URA3	yWS1922
S3C+S3D	pALD6	pCCW12-STE2-tSSA1-pPGK1-GPA1-tENO2- pALD6-STE4-2A-STE18-tADH1-pRAD27-STE12-tENO1-pFUS1-sfGFP-tTDH1-URA3	yWS1922
S3C+S3D	pHHF1	pCCW12-STE2-tSSA1-pPGK1-GPA1-tENO2- pHHF1-STE4-2A-STE18-tADH1-pRAD27-STE12-tENO1-pFUS1-sfGFP-tTDH1-URA3	yWS1922
S3C+S3D	pHHF2	pCCW12-STE2-tSSA1-pPGK1-GPA1-tENO2- pHHF2-STE4-2A-STE18-tADH1-pRAD27-STE12-tENO1-pFUS1-sfGFP-tTDH1-URA3	yWS1922
S3C+S3D	pTEF2	pCCW12-STE2-tSSA1-pPGK1-GPA1-tENO2- pTEF2-STE4-2A-STE18-tADH1-pRAD27-STE12-tENO1-pFUS1-sfGFP-tTDH1-URA3	yWS1922
S3C+S3D	pTEF1	pCCW12-STE2-tSSA1-pPGK1-GPA1-tENO2- pTEF1-STE4-2A-STE18-tADH1-pRAD27-STE12-tENO1-pFUS1-sfGFP-tTDH1-URA3	yWS1922
S3C+S3D	pTDH3	pCCW12-STE2-tSSA1-pPGK1-GPA1-tENO2- pTDH3-STE4-2A-STE18-tADH1-pRAD27-STE12-tENO1-pFUS1-sfGFP-tTDH1-URA3	yWS1922
S4A	pTDH3	pFUS1-sfGFP-tTDH1-pCCW12-STE2-tSSA1-pPGK1-GPA1-tENO2-pTDH3-STE12-tENO1-URA3	yWS677
		Spacer1-Spacer2-LEU2
S4A	pTEF1	pFUS1-sfGFP-tTDH1-pCCW12-STE2-tSSA1-pPGK1-GPA1-tENO2-pTEF1-STE12-tENO1-URA3	yWS677
		Spacer1-Spacer2-LEU2
S4A	pTEF2	pFUS1-sfGFP-tTDH1-pCCW12-STE2-tSSA1-pPGK1-GPA1-tENO2-pTEF2-STE12-tENO1-URA3	yWS677
		Spacer1-Spacer2-LEU2
S4A	pHHF2	pFUS1-sfGFP-tTDH1-pCCW12-STE2-tSSA1-pPGK1-GPA1-tENO2-pHHF2-STE12-tENO1-URA3	yWS677
		Spacer1-Spacer2-LEU2
S4A	pHTB2	pFUS1-sfGFP-tTDH1-pCCW12-STE2-tSSA1-pPGK1-GPA1-tENO2-pHTB2-STE12-tENO1-URA3	yWS677
		Spacer1-Spacer2-LEU2
S4A	pHHF1	pFUS1-sfGFP-tTDH1-pCCW12-STE2-tSSA1-pPGK1-GPA1-tENO2-pHHF1-STE12-tENO1-URA3	yWS677
		Spacer1-Spacer2-LEU2
S4A	pRNR1	pFUS1-sfGFP-tTDH1-pCCW12-STE2-tSSA1-pPGK1-GPA1-tENO2-pRNR1-STE12-tENO1-URA3	yWS677
		Spacer1-Spacer2-LEU2
S4A	pRPL18B	pFUS1-sfGFP-tTDH1-pCCW12-STE2-tSSA1-pPGK1-GPA1-tENO2-pRPL18B-STE12-tENO1-URA3	yWS677
		Spacer1-Spacer2-LEU2
S4A	pPAB1	pFUS1-sfGFP-tTDH1-pCCW12-STE2-tSSA1-pPGK1-GPA1-tENO2-pPAB1-STE12-tENO1-URA3	yWS677
		Spacer1-Spacer2-LEU2
S4A	pALD6	pFUS1-sfGFP-tTDH1-pCCW12-STE2-tSSA1-pPGK1-GPA1-tENO2-pALD6-STE12-tENO1-URA3	yWS677
		Spacer1-Spacer2-LEU2
S4A	pRET2	pFUS1-sfGFP-tTDH1-pCCW12-STE2-tSSA1-pPGK1-GPA1-tENO2-pRET2-STE12-tENO1-URA3	yWS677
		Spacer1-Spacer2-LEU2
S4A	pSAC6	pFUS1-sfGFP-tTDH1-pCCW12-STE2-tSSA1-pPGK1-GPA1-tENO2-pSAC6-STE12-tENO1-URA3	yWS677
		Spacer1-Spacer2-LEU2
S4A	pPOP6	pFUS1-sfGFP-tTDH1-pCCW12-STE2-tSSA1-pPGK1-GPA1-tENO2-pPOP6-STE12-tENO1-URA3	yWS677
		Spacer1-Spacer2-LEU2
S4A	pRNR2	pFUS1-sfGFP-tTDH1-pCCW12-STE2-tSSA1-pPGK1-GPA1-tENO2-pRNR2-STE12-tENO1-URA3	yWS677
		Spacer1-Spacer2-LEU2
S4A	pRAD27	pFUS1-sfGFP-tTDH1-pCCW12-STE2-tSSA1-pPGK1-GPA1-tENO2-pRAD27-STE12-tENO1-URA3	yWS677
		Spacer1-Spacer2-LEU2
S4A	pPSP2	pFUS1-sfGFP-tTDH1-pCCW12-STE2-tSSA1-pPGK1-GPA1-tENO2-pPSP2-STE12-tENO1-URA3	yWS677
		Spacer1-Spacer2-LEU2
S4A	pREV1	pFUS1-sfGFP-tTDH1-pCCW12-STE2-tSSA1-pPGK1-GPA1-tENO2-pREV1-STE12-tENO1-URA3	yWS677
		Spacer1-Spacer2-LEU2
S4A	pTDH3 + Dig1	pFUS1-sfGFP-tTDH1-pCCW12-STE2-tSSA1-pPGK1-GPA1-tENO2-pTDH3-STE12-tENO1-URA3	yWS677
		pCCW12-DIG1-tADH1-Spacer2-LEU2
S4A	pTEF1 + Dig1	pFUS1-sfGFP-tTDH1-pCCW12-STE2-tSSA1-pPGK1-GPA1-tENO2-pTEF1-STE12-tENO1-URA3	yWS677
		pCCW12-DIG1-tADH1-Spacer2-LEU2
S4A	pTEF2 + Dig1	pFUS1-sfGFP-tTDH1-pCCW12-STE2-tSSA1-pPGK1-GPA1-tENO2-pTEF2-STE12-tENO1-URA3	yWS677
		pCCW12-DIG1-tADH1-Spacer2-LEU2
S4A	pHHF2 + Dig1	pFUS1-sfGFP-tTDH1-pCCW12-STE2-tSSA1-pPGK1-GPA1-tENO2-pHHF2-STE12-tENO1-URA3	yWS677
		pCCW12-DIG1-tADH1-Spacer2-LEU2
S4A	pHTB2 + Dig1	pFUS1-sfGFP-tTDH1-pCCW12-STE2-tSSA1-pPGK1-GPA1-tENO2-pHTB2-STE12-tENO1-URA3	yWS677
		pCCW12-DIG1-tADH1-Spacer2-LEU2
S4A	pHHF1 + Dig1	pFUS1-sfGFP-tTDH1-pCCW12-STE2-tSSA1-pPGK1-GPA1-tENO2-pHHF1-STE12-tENO1-URA3	yWS677
		pCCW12-DIG1-tADH1-Spacer2-LEU2
S4A	pRNR1 + Dig1	pFUS1-sfGFP-tTDH1-pCCW12-STE2-tSSA1-pPGK1-GPA1-tENO2-pRNR1-STE12-tENO1-URA3	yWS677
		pCCW12-DIG1-tADH1-Spacer2-LEU2
S4A	pRPL18B + Dig1	pFUS1-sfGFP-tTDH1-pCCW12-STE2-tSSA1-pPGK1-GPA1-tENO2-pRPL18B-STE12-tENO1-URA3	yWS677
		pCCW12-DIG1-tADH1-Spacer2-LEU2
S4A	pPAB1 + Dig1	pFUS1-sfGFP-tTDH1-pCCW12-STE2-tSSA1-pPGK1-GPA1-tENO2-pPAB1-STE12-tENO1-URA3	yWS677
		pCCW12-DIG1-tADH1-Spacer2-LEU2
S4A	pALD6 + Dig1	pFUS1-sfGFP-tTDH1-pCCW12-STE2-tSSA1-pPGK1-GPA1-tENO2-pALD6-STE12-tENO1-URA3	yWS677
		pCCW12-DIG1-tADH1-Spacer2-LEU2
S4A	pRET2 + Dig1	pFUS1-sfGFP-tTDH1-pCCW12-STE2-tSSA1-pPGK1-GPA1-tENO2-pRET2-STE12-tENO1-URA3	yWS677
		pCCW12-DIG1-tADH1-Spacer2-LEU2
S4A	pSAC6 + Dig1	pFUS1-sfGFP-tTDH1-pCCW12-STE2-tSSA1-pPGK1-GPA1-tENO2-pSAC6-STE12-tENO1-URA3	yWS677
		pCCW12-DIG1-tADH1-Spacer2-LEU2
S4A	pPOP6 + Dig1	pFUS1-sfGFP-tTDH1-pCCW12-STE2-tSSA1-pPGK1-GPA1-tENO2-pPOP6-STE12-tENO1-URA3	yWS677
		pCCW12-DIG1-tADH1-Spacer2-LEU2
S4A	pRNR2 + Dig1	pFUS1-sfGFP-tTDH1-pCCW12-STE2-tSSA1-pPGK1-GPA1-tENO2-pRNR2-STE12-tENO1-URA3	yWS677
		pCCW12-DIG1-tADH1-Spacer2-LEU2
S4A	pRAD27 + Dig1	pFUS1-sfGFP-tTDH1-pCCW12-STE2-tSSA1-pPGK1-GPA1-tENO2-pRAD27-STE12-tENO1-URA3	yWS677
		pCCW12-DIG1-tADH1-Spacer2-LEU2
S4A	pPSP2 + Dig1	pFUS1-sfGFP-tTDH1-pCCW12-STE2-tSSA1-pPGK1-GPA1-tENO2-pPSP2-STE12-tENO1-URA3	yWS677
		pCCW12-DIG1-tADH1-Spacer2-LEU2
S4A	pREV1 + Dig1	pFUS1-sfGFP-tTDH1-pCCW12-STE2-tSSA1-pPGK1-GPA1-tENO2-pREV1-STE12-tENO1-URA3	yWS677
		pCCW12-DIG1-tADH1-Spacer2-LEU2
S4A	pTDH3 + Dig2	pFUS1-sfGFP-tTDH1-pCCW12-STE2-tSSA1-pPGK1-GPA1-tENO2-pTDH3-STE12-tENO1-URA3	yWS677
		Spacer1-pTDH3-DIG2-tTDH1-LEU2
S4A	pTEF1 + Dig2	pFUS1-sfGFP-tTDH1-pCCW12-STE2-tSSA1-pPGK1-GPA1-tENO2-pTEF1-STE12-tENO1-URA3	yWS677
		Spacer1-pTDH3-DIG2-tTDH1-LEU2
S4A	pTEF2 + Dig2	pFUS1-sfGFP-tTDH1-pCCW12-STE2-tSSA1-pPGK1-GPA1-tENO2-pTEF2-STE12-tENO1-URA3	yWS677
		Spacer1-pTDH3-DIG2-tTDH1-LEU2
S4A	pHHF2 + Dig2	pFUS1-sfGFP-tTDH1-pCCW12-STE2-tSSA1-pPGK1-GPA1-tENO2-pHHF2-STE12-tENO1-URA3	yWS677
		Spacer1-pTDH3-DIG2-tTDH1-LEU2
S4A	pHTB2 + Dig2	pFUS1-sfGFP-tTDH1-pCCW12-STE2-tSSA1-pPGK1-GPA1-tENO2-pHTB2-STE12-tENO1-URA3	yWS677
		Spacer1-pTDH3-DIG2-tTDH1-LEU2
S4A	pHHF1 + Dig2	pFUS1-sfGFP-tTDH1-pCCW12-STE2-tSSA1-pPGK1-GPA1-tENO2-pHHF1-STE12-tENO1-URA3	yWS677
		Spacer1-pTDH3-DIG2-tTDH1-LEU2
S4A	pRNR1 + Dig2	pFUS1-sfGFP-tTDH1-pCCW12-STE2-tSSA1-pPGK1-GPA1-tENO2-pRNR1-STE12-tENO1-URA3	yWS677
		Spacer1-pTDH3-DIG2-tTDH1-LEU2
S4A	pRPL18B + Dig2	pFUS1-sfGFP-tTDH1-pCCW12-STE2-tSSA1-pPGK1-GPA1-tENO2-pRPL18B-STE12-tENO1-URA3	yWS677
		Spacer1-pTDH3-DIG2-tTDH1-LEU2
S4A	pPAB1 + Dig2	pFUS1-sfGFP-tTDH1-pCCW12-STE2-tSSA1-pPGK1-GPA1-tENO2-pPAB1-STE12-tENO1-URA3	yWS677
		Spacer1-pTDH3-DIG2-tTDH1-LEU2
S4A	pALD6 + Dig2	pFUS1-sfGFP-tTDH1-pCCW12-STE2-tSSA1-pPGK1-GPA1-tENO2-pALD6-STE12-tENO1-URA3	yWS677
		Spacer1-pTDH3-DIG2-tTDH1-LEU2
S4A	pRET2 + Dig2	pFUS1-sfGFP-tTDH1-pCCW12-STE2-tSSA1-pPGK1-GPA1-tENO2-pRET2-STE12-tENO1-URA3	yWS677
		Spacer1-pTDH3-DIG2-tTDH1-LEU2
S4A	pSAC6 + Dig2	pFUS1-sfGFP-tTDH1-pCCW12-STE2-tSSA1-pPGK1-GPA1-tENO2-pSAC6-STE12-tENO1-URA3	yWS677
		Spacer1-pTDH3-DIG2-tTDH1-LEU2
S4A	pPOP6 + Dig2	pFUS1-sfGFP-tTDH1-pCCW12-STE2-tSSA1-pPGK1-GPA1-tENO2-pPOP6-STE12-tENO1-URA3	yWS677
		Spacer1-pTDH3-DIG2-tTDH1-LEU2
S4A	pRNR2 + Dig2	pFUS1-sfGFP-tTDH1-pCCW12-STE2-tSSA1-pPGK1-GPA1-tENO2-pRNR2-STE12-tENO1-URA3	yWS677
		Spacer1-pTDH3-DIG2-tTDH1-LEU2
S4A	pRAD27 + Dig2	pFUS1-sfGFP-tTDH1-pCCW12-STE2-tSSA1-pPGK1-GPA1-tENO2-pRAD27-STE12-tENO1-URA3	yWS677
		Spacer1-pTDH3-DIG2-tTDH1-LEU2
S4A	pPSP2 + Dig2	pFUS1-sfGFP-tTDH1-pCCW12-STE2-tSSA1-pPGK1-GPA1-tENO2-pPSP2-STE12-tENO1-URA3	yWS677
		Spacer1-pTDH3-DIG2-tTDH1-LEU2
S4A	pREV1 + Dig2	pFUS1-sfGFP-tTDH1-pCCW12-STE2-tSSA1-pPGK1-GPA1-tENO2-pREV1-STE12-tENO1-URA3	yWS677
		Spacer1-pTDH3-DIG2-tTDH1-LEU2
S4A	pTDH3 + Dig1 + Dig2	pFUS1-sfGFP-tTDH1-pCCW12-STE2-tSSA1-pPGK1-GPA1-tENO2-pTDH3-STE12-tENO1-URA3	yWS677
		pCCW12-DIG1-tADH1-pTDH3-DIG2-tTDH1-LEU2
S4A	pTEF1 + Dig1 + Dig2	pFUS1-sfGFP-tTDH1-pCCW12-STE2-tSSA1-pPGK1-GPA1-tENO2-pTEF1-STE12-tENO1-URA3	yWS677
		pCCW12-DIG1-tADH1-pTDH3-DIG2-tTDH1-LEU2
S4A	pTEF2 + Dig1 + Dig2	pFUS1-sfGFP-tTDH1-pCCW12-STE2-tSSA1-pPGK1-GPA1-tENO2-pTEF2-STE12-tENO1-URA3	yWS677
		pCCW12-DIG1-tADH1-pTDH3-DIG2-tTDH1-LEU2
S4A	pHHF2 + Dig1 + Dig2	pFUS1-sfGFP-tTDH1-pCCW12-STE2-tSSA1-pPGK1-GPA1-tENO2-pHHF2-STE12-tENO1-URA3	yWS677
		pCCW12-DIG1-tADH1-pTDH3-DIG2-tTDH1-LEU2
S4A	pHTB2 + Dig1 + Dig2	pFUS1-sfGFP-tTDH1-pCCW12-STE2-tSSA1-pPGK1-GPA1-tENO2-pHTB2-STE12-tENO1-URA3	yWS677
		pCCW12-DIG1-tADH1-pTDH3-DIG2-tTDH1-LEU2
S4A	pHHF1 + Dig1 + Dig2	pFUS1-sfGFP-tTDH1-pCCW12-STE2-tSSA1-pPGK1-GPA1-tENO2-pHHF1-STE12-tENO1-URA3	yWS677
		pCCW12-DIG1-tADH1-pTDH3-DIG2-tTDH1-LEU2
S4A	pRNR1 + Dig1 + Dig2	pFUS1-sfGFP-tTDH1-pCCW12-STE2-tSSA1-pPGK1-GPA1-tENO2-pRNR1-STE12-tENO1-URA3	yWS677
		pCCW12-DIG1-tADH1-pTDH3-DIG2-tTDH1-LEU2
S4A	pRPL18B + Dig1 + Dig2	pFUS1-sfGFP-tTDH1-pCCW12-STE2-tSSA1-pPGK1-GPA1-tENO2-pRPL18B-STE12-tENO1-URA3	yWS677
		pCCW12-DIG1-tADH1-pTDH3-DIG2-tTDH1-LEU2
S4A	pPAB + Dig1 + Dig21	pFUS1-sfGFP-tTDH1-pCCW12-STE2-tSSA1-pPGK1-GPA1-tENO2-pPAB1-STE12-tENO1-URA3	yWS677
		pCCW12-DIG1-tADH1-pTDH3-DIG2-tTDH1-LEU2
S4A	pALD6 + Dig1 + Dig2	pFUS1-sfGFP-tTDH1-pCCW12-STE2-tSSA1-pPGK1-GPA1-tENO2-pALD6-STE12-tENO1-URA3	yWS677
		pCCW12-DIG1-tADH1-pTDH3-DIG2-tTDH1-LEU2
S4A	pRET2 + Dig1 + Dig2	pFUS1-sfGFP-tTDH1-pCCW12-STE2-tSSA1-pPGK1-GPA1-tENO2-pRET2-STE12-tENO1-URA3	yWS677
		pCCW12-DIG1-tADH1-pTDH3-DIG2-tTDH1-LEU2
S4A	pSAC6 + Dig1 + Dig2	pFUS1-sfGFP-tTDH1-pCCW12-STE2-tSSA1-pPGK1-GPA1-tENO2-pSAC6-STE12-tENO1-URA3	yWS677
		pCCW12-DIG1-tADH1-pTDH3-DIG2-tTDH1-LEU2
S4A	pPOP6 + Dig1 + Dig2	pFUS1-sfGFP-tTDH1-pCCW12-STE2-tSSA1-pPGK1-GPA1-tENO2-pPOP6-STE12-tENO1-URA3	yWS677
		pCCW12-DIG1-tADH1-pTDH3-DIG2-tTDH1-LEU2
S4A	pRNR2 + Dig1 + Dig2	pFUS1-sfGFP-tTDH1-pCCW12-STE2-tSSA1-pPGK1-GPA1-tENO2-pRNR2-STE12-tENO1-URA3	yWS677
		pCCW12-DIG1-tADH1-pTDH3-DIG2-tTDH1-LEU2
S4A	pRAD27 + Dig1 + Dig2	pFUS1-sfGFP-tTDH1-pCCW12-STE2-tSSA1-pPGK1-GPA1-tENO2-pRAD27-STE12-tENO1-URA3	yWS677
		pCCW12-DIG1-tADH1-pTDH3-DIG2-tTDH1-LEU2
S4A	pPSP2 + Dig1 + Dig2	pFUS1-sfGFP-tTDH1-pCCW12-STE2-tSSA1-pPGK1-GPA1-tENO2-pPSP2-STE12-tENO1-URA3	yWS677
		pCCW12-DIG1-tADH1-pTDH3-DIG2-tTDH1-LEU2
S4A	pREV1 + Dig1 + Dig2	pFUS1-sfGFP-tTDH1-pCCW12-STE2-tSSA1-pPGK1-GPA1-tENO2-pREV1-STE12-tENO1-URA3	yWS677
		pCCW12-DIG1-tADH1-pTDH3-DIG2-tTDH1-LEU2
S4C	Quasi-WT	pFUS1-sfGFP-tTDH1-URA3	Quasi-WT
S4C	Design 4	LexO(6x)-pLEU2m-sfGFP-tTDH1-pCCW12-STE2-tSSA1-pPGK1-GPA1-tENO2-pRAD27-LexA-PRD-tENO1-URA3	yWS677
S4E	pSTE2-sfGFP-tSTE2	pFUS1-sfGFP-tTDH1-pCCW12-STE2-tSSA1-pPGK1-GPA1-tENO2-pRAD27-STE12-tENO1-URA3	STE2-GFP
S4E	pGPA1-sfGFP-tGPA1	pFUS1-sfGFP-tTDH1-pCCW12-STE2-tSSA1-pPGK1-GPA1-tENO2-pRAD27-STE12-tENO1-URA3	GPA1-GFP
S4E	pSTE12-sfGFP-tSTE12	pFUS1-sfGFP-tTDH1-pCCW12-STE2-tSSA1-pPGK1-GPA1-tENO2-pRAD27-STE12-tENO1-URA3	STE12-GFP
S4G	Quasi-WT	pFUS1-sfGFP-tTDH1-URA3	Quasi-WT
S4G	Design 1 – w/o feedback	pFUS1-sfGFP-tTDH1-pSAC6-STE2-tSSA1-pPOP6-GPA1-tENO2-pRAD27-STE12-tENO1-URA3	yWS677
S4G	Design 2 – w/ feedback	pFUS1-sfGFP-tTDH1-pSAC6-STE2-tSSA1-pPGK1-GPA1-tENO2-pRAD27-STE12-tENO1-URA3	yWS677
		pFUS1-STE2-tTDH1-pFUS1-GPA1-tADH1-pFUS1-STE12-tENO1-LEU2
S4H	Design 4: 1x Ste2	LexO(6x)-pLEU2m-sfGFP-tTDH1-pCCW12-STE2-tSSA1-pPGK1-GPA1-tENO2-pRAD27-LexA-PRD-tENO1-URA3	yWS677
		Spacer-LEU2
		Spacer-HIS3
S4H	Design 4: 2x Ste2	LexO(6x)-pLEU2m-sfGFP-tTDH1-pCCW12-STE2-tSSA1-pPGK1-GPA1-tENO2-pRAD27-LexA-PRD-tENO1-URA3	yWS677
		pCCW12-STE2-tSSA1-LEU2
		Spacer-HIS3
S4H	Design 4: 3x Ste2	LexO(6x)-pLEU2m-sfGFP-tTDH1-pCCW12-STE2-tSSA1-pPGK1-GPA1-tENO2-pRAD27-LexA-PRD-tENO1-URA3	yWS677
		pCCW12-STE2-tSSA1-LEU2
		pCCW12-STE2-tSSA1-HIS3
S4I	BY4741		BY4741
S4I	yWS677		yWS677
S4I	yWS1922		yWS1922
S4J	Quasi-WT	pFUS1-sfGFP-tTDH1-URA3	Quasi-WT
S4J	Design 4: 1x Ste2	LexO(6x)-pLEU2m-sfGFP-tTDH1-pCCW12-STE2-tSSA1-pPGK1-GPA1-tENO2-pRAD27-LexA-PRD-tENO1-URA3	yWS677
		Spacer-LEU2
		Spacer-HIS3
S4J	Design 4: 2x Ste2	LexO(6x)-pLEU2m-sfGFP-tTDH1-pCCW12-STE2-tSSA1-pPGK1-GPA1-tENO2-pRAD27-LexA-PRD-tENO1-URA3	yWS677
		pCCW12-STE2-tSSA1-LEU2
		Spacer-HIS3
S4J	Design 4: 3x Ste2	LexO(6x)-pLEU2m-sfGFP-tTDH1-pCCW12-STE2-tSSA1-pPGK1-GPA1-tENO2-pRAD27-LexA-PRD-tENO1-URA3	yWS677
		pCCW12-STE2-tSSA1-LEU2
		pCCW12-STE2-tSSA1-HIS3
S6A	GPA1	LexO(6x)-pLEU2m-sfGFP-tTDH1-Spacer2-pPGK1-GPA1-tENO2-pRAD27-LexA-PRD-tENO1-URA3	yWS677
		pTDH3-A2BR-tSSA1-LEU2
S6A	GPA1-Gɑs	LexO(6x)-pLEU2m-sfGFP-tTDH1-Spacer2-pPGK1-GPA1-Gɑs-tENO2-pRAD27-LexA-PRD-tENO1-URA3	yWS677
		pTDH3-A2BR-tSSA1-LEU2
S6A	GPA1-Gɑ12	LexO(6x)-pLEU2m-sfGFP-tTDH1-Spacer2-pPGK1-GPA1-Gɑ12-tENO2-pRAD27-LexA-PRD-tENO1-URA3	yWS677
		pTDH3-A2BR-tSSA1-LEU2
S6A	GPA1-Gɑi1/2	LexO(6x)-pLEU2m-sfGFP-tTDH1-Spacer2-pPGK1-GPA1-Gɑi1/2-tENO2-pRAD27-LexA-PRD-tENO1-URA3	yWS677
		pTDH3-A2BR-tSSA1-LEU2
S6A	GPA1-Gɑi3	LexO(6x)-pLEU2m-sfGFP-tTDH1-Spacer2-pPGK1-GPA1-Gɑi3-tENO2-pRAD27-LexA-PRD-tENO1-URA3	yWS677
		pTDH3-A2BR-tSSA1-LEU2
S6A	GPA1-Gɑz	LexO(6x)-pLEU2m-sfGFP-tTDH1-Spacer2-pPGK1-GPA1-Gɑz-tENO2-pRAD27-LexA-PRD-tENO1-URA3	yWS677
		pTDH3-A2BR-tSSA1-LEU2
S6A	GPA1-Gɑ15/16	LexO(6x)-pLEU2m-sfGFP-tTDH1-Spacer2-pPGK1-GPA1-Gɑ15/16-tENO2-pRAD27-LexA-PRD-tENO1-URA3	yWS677
		pTDH3-A2BR-tSSA1-LEU2
S6A	GPA1-Gɑq/11	LexO(6x)-pLEU2m-sfGFP-tTDH1-Spacer2-pPGK1-GPA1-Gɑq/11-tENO2-pRAD27-LexA-PRD-tENO1-URA3	yWS677
		pTDH3-A2BR-tSSA1-LEU2
S6A	GPA1-Gɑ14	LexO(6x)-pLEU2m-sfGFP-tTDH1-Spacer2-pPGK1-GPA1-Gɑ14-tENO2-pRAD27-LexA-PRD-tENO1-URA3	yWS677
		pTDH3-A2BR-tSSA1-LEU2
S6A	GPA1-Gɑo	LexO(6x)-pLEU2m-sfGFP-tTDH1-Spacer2-pPGK1-GPA1-Gɑo-tENO2-pRAD27-LexA-PRD-tENO1-URA3	yWS677
		pTDH3-A2BR-tSSA1-LEU2
S6A	tGPA1	LexO(6x)-pLEU2m-sfGFP-tTDH1-Spacer2-pPGK1-tGPA1-tENO2-pRAD27-LexA-PRD-tENO1-URA3	yWS677
		pTDH3-A2BR-tSSA1-LEU2
S6B	GPA1	LexO(6x)-pLEU2m-sfGFP-tTDH1-Spacer2-pPGK1-GPA1-tENO2-pRAD27-LexA-PRD-tENO1-URA3	yWS677
		pTDH3-MTNR1A-tSSA1-LEU2
S6B	GPA1-Gɑs	LexO(6x)-pLEU2m-sfGFP-tTDH1-Spacer2-pPGK1-GPA1-Gɑs-tENO2-pRAD27-LexA-PRD-tENO1-URA3	yWS677
		pTDH3-MTNR1A-tSSA1-LEU2
S6B	GPA1-Gɑ12	LexO(6x)-pLEU2m-sfGFP-tTDH1-Spacer2-pPGK1-GPA1-Gɑ12-tENO2-pRAD27-LexA-PRD-tENO1-URA3	yWS677
		pTDH3-MTNR1A-tSSA1-LEU2
S6B	GPA1-Gɑi1/2	LexO(6x)-pLEU2m-sfGFP-tTDH1-Spacer2-pPGK1-GPA1-Gɑi1/2-tENO2-pRAD27-LexA-PRD-tENO1-URA3	yWS677
		pTDH3-MTNR1A-tSSA1-LEU2
S6B	GPA1-Gɑi3	LexO(6x)-pLEU2m-sfGFP-tTDH1-Spacer2-pPGK1-GPA1-Gɑi3-tENO2-pRAD27-LexA-PRD-tENO1-URA3	yWS677
		pTDH3-MTNR1A-tSSA1-LEU2
S6B	GPA1-Gɑz	LexO(6x)-pLEU2m-sfGFP-tTDH1-Spacer2-pPGK1-GPA1-Gɑz-tENO2-pRAD27-LexA-PRD-tENO1-URA3	yWS677
		pTDH3-MTNR1A-tSSA1-LEU2
S6B	GPA1-Gɑ15/16	LexO(6x)-pLEU2m-sfGFP-tTDH1-Spacer2-pPGK1-GPA1-Gɑ15/16-tENO2-pRAD27-LexA-PRD-tENO1-URA3	yWS677
		pTDH3-MTNR1A-tSSA1-LEU2
S6B	GPA1-Gɑq/11	LexO(6x)-pLEU2m-sfGFP-tTDH1-Spacer2-pPGK1-GPA1-Gɑq/11-tENO2-pRAD27-LexA-PRD-tENO1-URA3	yWS677
		pTDH3-MTNR1A-tSSA1-LEU2
S6B	GPA1-Gɑ14	LexO(6x)-pLEU2m-sfGFP-tTDH1-Spacer2-pPGK1-GPA1-Gɑ14-tENO2-pRAD27-LexA-PRD-tENO1-URA3	yWS677
		pTDH3-MTNR1A-tSSA1-LEU2
S6B	GPA1-Gɑo	LexO(6x)-pLEU2m-sfGFP-tTDH1-Spacer2-pPGK1-GPA1-Gɑo-tENO2-pRAD27-LexA-PRD-tENO1-URA3	yWS677
		pTDH3-MTNR1A-tSSA1-LEU2
S6B	tGPA1	LexO(6x)-pLEU2m-sfGFP-tTDH1-Spacer2-pPGK1-tGPA1-tENO2-pRAD27-LexA-PRD-tENO1-URA3	yWS677
		pTDH3-MTNR1A-tSSA1-LEU2
S6C	A2BR	LexO(6x)-pLEU2m-sfGFP-tTDH1-Spacer2-pPGK1-GPA1-tENO2-pRAD27-LexA-PRD-tENO1-URA3	yWS677
		pHHF2-A2BR-tSSA1-LEU2
S6D	MTNR1A	LexO(6x)-pLEU2m-sfGFP-tTDH1-Spacer2-pPGK1-GPA1-tENO2-pRAD27-LexA-PRD-tENO1-URA3	yWS677
		pHHF2-MTNR1A-tSSA1-LEU2
S6F-S6H	No feedback	LexO(6x)-pLEU2m-sfGFP-tTDH1-Spacer2-pPGK1-GPA1-tENO2-pRAD27-LexA-PRD-tENO1-URA3	yWS677
		pHHF2-A2BR-tTDH1-LEU2
		Spacer-HIS3
S6F-S6H	Gpa1 feedback	LexO(6x)-pLEU2m-sfGFP-tTDH1-Spacer2-pPGK1-GPA1-tENO2-pRAD27-LexA-PRD-tENO1-URA3	yWS677
		pHHF2-A2BR-tTDH1-LEU2
		LexO(6x)-pLEU2m-GPA1-tTDH1-HIS3
S6F-S6H	Sst2 feedback	LexO(6x)-pLEU2m-sfGFP-tTDH1-Spacer2-pPGK1-GPA1-tENO2-pRAD27-LexA-PRD-tENO1-URA3	yWS677
		pHHF2-A2BR-tTDH1-LEU2
		LexO(6x)-pLEU2m-SST2-tTDH1-HIS3
S6F-S6H	Msg5 feedback	LexO(6x)-pLEU2m-sfGFP-tTDH1-Spacer2-pPGK1-GPA1-tENO2-pRAD27-LexA-PRD-tENO1-URA3	yWS677
		pHHF2-A2BR-tTDH1-LEU2
		LexO(6x)-pLEU2m-MSG5-tTDH1-HIS3
S6F-S6H	Dig1 feedback	LexO(6x)-pLEU2m-sfGFP-tTDH1-Spacer2-pPGK1-GPA1-tENO2-pRAD27-LexA-PRD-tENO1-URA3	yWS677
		pHHF2-A2BR-tTDH1-LEU2
		LexO(6x)-pLEU2m-DIG1-tTDH1-HIS3
S6J-S6L	No feedback	LexO(6x)-pLEU2m-sfGFP-tTDH1-Spacer2-pPGK1-GPA1-tENO2-pRAD27-LexA-PRD-tENO1-URA3	yWS677
		pHHF2-MTNR1A-tSSA1-LEU2
		Spacer-HIS3
S6J-S6L	MTNR1A feedback	LexO(6x)-pLEU2m-sfGFP-tTDH1-Spacer2-pPGK1-GPA1-tENO2-pRAD27-LexA-PRD-tENO1-URA3	yWS677
		pHHF2-MTNR1A-tSSA1-LEU2
		LexO(6x)-pLEU2m-MTNR1A-tTDH1-HIS3
S6J-S6L	Ste4-2A-Ste18 feedback	LexO(6x)-pLEU2m-sfGFP-tTDH1-Spacer2-pPGK1-GPA1-tENO2-pRAD27-LexA-PRD-tENO1-URA3	yWS677
		pHHF2-MTNR1A-tSSA1-LEU2
		LexO(6x)-pLEU2m-STE4-2A-STE18-tTDH1-HIS3
S6J-S6L	Ste50 feedback	LexO(6x)-pLEU2m-sfGFP-tTDH1-Spacer2-pPGK1-GPA1-tENO2-pRAD27-LexA-PRD-tENO1-URA3	yWS677
		pHHF2-MTNR1A-tSSA1-LEU2
		LexO(6x)-pLEU2m-STE50-tTDH1-HIS3
S7A+S7B	High sensitivity	LexO (6x)-pLEU2m-sfGFP-tTDH1-Spacer 2-pPGK1-GPA1-tENO2-pRAD27-LexA-PRD-tENO1-URA3	yWS677
		pCCW12-A2BR-tTDH1-LEU2
S7A+S7B	Mid sensitivity	LexO (6x)-pLEU2m-sfGFP-tTDH1-Spacer 2-pPGK1-GPA1-tENO2-pRAD27-LexA-PRD-tENO1-URA3	yWS677
		pHHF2-A2BR-tTDH1-LEU2
S7A+S7B	Low sensitivity	LexO (6x)-pLEU2m-sfGFP-tTDH1-Spacer 2-pPGK1-GPA1-tENO2-pRAD27-LexA-PRD-tENO1-URA3	yWS677
		pRPL18B-A2BR-tTDH1-LEU2
S7D+S7E	Cell 1	LexO (6x)-pLEU2m-MF(ALPHA)1-tTDH1-Spacer 2-pPGK1-GPA1-tENO2-pRAD27-LexA-PRD-tENO1-URA3	yWS677
		pHHF2-MTNR1A-tTDH1-LEU2
S7D+S7E	Cell 2: No Bar1	LexO(6x)-pCUP1m-sfGFP-tTDH1-pCCW12-STE2-tSSA1-pPGK1-GPA1-tENO2-pRAD27-LexA-PRD-tENO1-URA3	yWS677
		Spacer-HIS3
S7D+S7E	Cell 2: pRPL18B	LexO(6x)-pCUP1m-sfGFP-tTDH1-pCCW12-STE2-tSSA1-pPGK1-GPA1-tENO2-pRAD27-LexA-PRD-tENO1-URA3	yWS677
		pRPL18B-BAR1-tTDH1-HIS3
S7D+S7E	Cell 2: pPGK1	LexO(6x)-pCUP1m-sfGFP-tTDH1-pCCW12-STE2-tSSA1-pPGK1-GPA1-tENO2-pRAD27-LexA-PRD-tENO1-URA3	yWS677
		pPGK1-BAR1-tTDH1-HIS3
S7D+S7E	Cell 2: pTDH3	LexO(6x)-pCUP1m-sfGFP-tTDH1-pCCW12-STE2-tSSA1-pPGK1-GPA1-tENO2-pRAD27-LexA-PRD-tENO1-URA3	yWS677
		pTDH3-BAR1-tTDH1-HIS3
S7D+S7E	Cell 2: pCCW12	LexO(6x)-pCUP1m-sfGFP-tTDH1-pCCW12-STE2-tSSA1-pPGK1-GPA1-tENO2-pRAD27-LexA-PRD-tENO1-URA3	yWS677
		pCCW12-BAR1-tTDH1-HIS3
S7F	Single pop.	LexO(6x)-pLEU2m-sfGFP-tTDH1-Spacer2-pPGK1-GPA1-tENO2-pRAD27-LexA-PRD-tENO1-URA3	yWS677
		pHHF2-MTNR1A-tTDH1-LEU2
S7G	Mixed pop. 1/2	LexO(6x)-pLEU2m-MF(ALPHA)1-tTDH1-Spacer2-pPGK1-GPA1-tENO2-pRAD27-LexA-PRD-tENO1-URA3	yWS677
		pHHF2-MTNR1A-tTDH1-LEU2
S7G	Mixed pop. 2/2	LexO(6x)-pCUP1m-sfGFP-tTDH1-pCCW12-STE2-tSSA1-pPGK1-GPA1-tENO2-pRAD27-LexA-PRD-tENO1-URA3	yWS677
		pRPL18B-BAR1-tTDH1-HIS3
S7H	Mixed pop. 1/2	LexO(6x)-pLEU2m-MF(ALPHA)1-tTDH1-Spacer2-pPGK1-GPA1-tENO2-pRAD27-LexA-PRD-tENO1-URA3	yWS677
		pALD6-MTNR1A-tTDH1-LEU2
S7H	Mixed pop. 2/2	LexO(6x)-pCUP1m-sfGFP-tTDH1-pCCW12-STE2-tSSA1-pPGK1-GPA1-tENO2-pRAD27-LexA-PRD-tENO1-URA3	yWS677
		pRPL18B-BAR1-tTDH1-HIS3
